# Supplementary material for: Comprehensive web-based platform for advanced PCR design, genotyping, synthetic biology, molecular diagnostics, and sequence analysis
Source: Mol Ther Nucleic Acids. 2025 Sep 12;36(4):102716. doi: 10.1016/j.omtn.2025.102716 (PMC12506483; doi:10.1016/j.omtn.2025.102716)
Supplement: Data S1. Tables S1–S3 [file mmc1.xlsx]

## Sheet: Table S1
Table S1. Performance of primer design and in silico PCR checks across our PCR platform.
Name	Sequence	Length	Tm(°C)	GC(%)	Linguistic Complexity (%)	Linguistic Complexity (YR%)	In silico PCR Total hits
1	cgtggtactcatggtgtcaa	20	60.2	50	76	70	1
2	cccctaatccatcaggcat	19	59.6	52.6	81	90	1
3	cgggaacataaacatggcac	20	60	50	76	69	1
4	caagacactaaacccacagc	20	59.3	50	78	93	1
5	ccatgagtaccacgtgagtt	20	60	50	75	83	1
6	cggatgcctgatggattagg	20	60.9	55	76	90	1
7	cttaccgctgacctgctat	19	59.6	52.6	77	73	1
8	caaacaaacgcaggtcgtt	19	59.7	47.4	74	79	1
9	cgggattgcatggattcttt	20	58.9	45	76	90	1
10	acagaaagagcagaattccct	21	59.5	42.9	75	75	1
11	gcgcacaaaatcaagacacta	21	59.4	42.9	79	83	1
12	tcatgctttgctttctgaagg	21	59.3	42.9	74	83	1
13	gacatcacaggtcatccgata	21	59.6	47.6	77	91	1
16	gaggttgatatgttttggcgt	21	59.1	42.9	81	89	1
14	gtagcttttgtcgctctgg	19	59	52.6	79	82	1
15	cttttgagtgccagagcga	19	60.9	52.6	81	86	1
17	accccttctttcgacagtg	19	60	52.6	79	62	1
18	acaactcacgtggtactcat	20	59	45	76	85	1
19	gtctcaagctggctctagaa	20	59.5	50	82	74	1
20	cctaaccccttttccagtctg	21	60.9	52.4	81	59	1
21	actactgggatgagcactttt	21	59.4	42.9	84	90	1
22	tgttcactcactggtagatgg	21	59.7	47.6	81	78	1
31	gctaagtgaagctgttagggt	21	60.3	47.6	82	84	1
24	ttcagtcaacaagaggacga	20	59	45	82	83	1
23	gtcattgtggcggcatattaa	21	59.2	42.9	81	79	1
25	actttgacaccatgagtacca	21	59.3	42.9	84	92	1
26	cgaggttctctgtctgaatcg	21	60.7	52.4	81	89	1
27	cgctgtgggtttagtgtctt	20	60.8	50	82	92	1
28	tcgtcctcttgttgactgaaa	21	59.5	42.9	82	83	1
29	ttactccatacgcgacgag	19	59.4	52.6	81	83	1
30	caggcggcactcaatcata	19	60.5	52.6	81	90	1
32	tagctagcaacacgtgtcg	19	60.2	52.6	81	75	1
33	aagtacaagctagcgcctc	19	60.1	52.6	81	87	1
34	caacgacctgcgtttgttt	19	59.7	47.4	85	80	1
35	ctgaacaggtgggagtctg	19	60.4	57.9	85	70	1
37	gatgcgtggagtttcatgc	19	60	52.6	85	89	1
39	ctatgattgagtgccgcct	19	60.2	52.6	83	88	1
36	gttaccagactcccacctg	19	60.1	57.9	81	83	1
38	aactgcttacccctctgaat	20	59	45	82	80	1
40	actcaaaaggcagagggatt	20	59.5	45	82	70	1
41	ctggctctagaagcagctatt	21	59.9	47.6	82	89	1
42	gcagaattccctaaccccttt	21	60.7	47.6	82	77	1
43	ggaacaacgtttacctacgct	21	60.9	47.6	84	83	1
47	agtgccattgcaaattctcag	21	59.6	42.9	84	89	1
44	acctgtgatgtcaacaacgtt	21	60.6	42.9	81	83	1
45	gcgattcagacagagaacct	20	60	50	80	85	1
46	gctgttagggtaggtcagaa	20	59.2	50	80	84	1
48	agcgggagagtgtatagtcta	21	59.7	47.6	84	84	1
49	gttttatcgacaccttcgtcc	21	59.2	47.6	84	85	1
50	caatccctctgccttttgag	20	59.1	50	82	68	1
52	aaatagctgcttctagagcca	21	59.3	42.9	82	92	1
51	actgagaatttgcaatggcac	21	59.9	42.9	84	89	1
53	gaacgttgttgacatcacagg	21	59.9	47.6	81	75	1
54	cccattccatctaccagtgag	21	60.5	52.4	82	77	1
55	gcttctgacctaccctaacag	21	60.3	52.4	81	78	1
56	gggacgaaggtgtcgataaa	20	60	50	85	83	1
57	aatacggacatgagggcat	19	59.1	47.4	87	65	1
58	aggcaaacccacatactcaa	20	59.8	45	87	88	1
59	tgtctttcatccgttgggt	19	59.4	47.4	85	77	1
60	cacttcctaacgctacggt	19	59.7	52.6	83	88	1
60.9119	taacgctacggtctcaagc	19	60	52.6	85	93	1
61.909	tttaggacccctactgcca	19	60.7	52.6	83	90	1
62.9061	aacttgcgtgcaatagcag	19	59.3	47.4	85	79	1
63.9032	aggtcagcggtaagttcttt	20	59.4	45	85	84	1
64.9003	acaaacgcttccgtcacat	19	60.5	47.4	83	90	1
65.8974	cttcgtccccaaacatgtg	19	59.3	52.6	85	89	1
66.8945	acagacccaacggatgaaa	19	59.4	47.4	85	79	1
67.8916	gagcgacaaaagctacttgg	20	59.5	50	84	90	1
68.8887	atcggacaaccacagactg	19	60	52.6	83	83	1
69.8859	aggtaaacgttgttcccct	19	59.1	47.4	83	88	1
70.883	cggaagcgtttgttgcatta	20	59.8	45	84	90	1
71.8801	ctatacactctcccgctgtg	20	60.1	55	85	81	1
72.8772	gcctggttgtacttagtttcc	21	59	47.6	86	75	1
73.8743	gggttagggaattctgctctt	21	60.1	47.6	86	87	1
74.8714	tcgagaaagaacttaccgctg	21	60.4	47.6	82	78	1
75.8685	gggaactgcaaaattctgagg	21	59.9	47.6	86	88	1
76.8656	tctaccagtgagtgaacatgc	21	60.2	47.6	81	79	1
77.8627	cgcccaagtagcttttgtc	19	59.6	52.6	85	88	1
78.8598	ggtaatcggcgtgtttctc	19	59.1	52.6	87	89	1
79.857	acatgaaggcgcatcgatt	19	60.5	47.4	85	86	1
80.8541	ggaaccgcaggagacttta	19	59.8	52.6	85	83	1
81.8512	gggtaggtcgcaaccaatt	19	60.7	52.6	85	86	1
82.8483	gcggtcaatgttccaaacc	19	60.2	52.6	87	92	1
83.8454	tggcggttaactgtctacg	19	60	52.6	87	83	1
84.8425	ttacatttgcaccgtctgc	19	59	47.4	89	68	1
85.8396	tctcgtcctgcatgttcac	19	60.3	52.6	85	74	1
86.8367	gtaggtcagaagcgcacaa	19	60.6	52.6	87	86	1
87.8338	agtttcatgcctgggtgtc	19	60.7	52.6	87	92	1
88.831	acatgaatcgatgcgcctt	19	60.5	47.4	85	87	1
89.8281	cctaaagtctcctgcggtt	19	59.8	52.6	85	88	1
90.8252	gcgtaacagaccccttctt	19	60.1	52.6	89	86	1
91.8223	gtttggaacattgaccgca	19	59.2	47.4	87	89	1
92.8194	agtacggcccttccaagta	19	60.9	52.6	89	87	1
93.8165	acaattcgtgatagcgcgt	19	60.3	47.4	89	81	1
94.8136	aattccgcgaggttctctg	19	60.4	52.6	85	83	1
95.8107	gagtgaacatgcaggacga	19	60.3	52.6	87	75	1
96.8078	tttgtgcgcttctgaccta	19	59.6	47.4	85	87	1
97.8049	gcgacgagatatgcatgtctt	21	60.8	47.6	86	76	1
98.8021	agataacccaaagttaccgca	21	59.7	42.9	88	92	1
99.7992	cgtgtcggacatttacaatgg	21	59.8	47.6	88	91	1
100.796	aacgaattataccggcaccta	21	59.2	42.9	88	87	1
101.793	ctcgagttttcaacaccctg	20	59.2	50	85	89	1
102.79	cctgtgagacatcatatcgga	21	59.3	47.6	88	87	1
103.788	acgcgctatcacgaattgta	20	59.9	45	87	84	1
104.785	cgcctcagaattttgcagtt	20	59.5	45	87	88	1
105.782	gccaaaccgttacatttgca	20	60.1	45	87	89	1
106.779	catatcaacctcgtcaaggga	21	59.8	47.6	84	89	1
107.776	gatgccctcatgtccgtatta	21	59.9	47.6	88	74	1
108.773	cccattgtaaatgtccgacac	21	59.6	47.6	88	92	1
109.77	gtcagggtgttgaaaactcg	20	59.4	50	85	77	1
110.767	caaatgtaacggtttggcgt	20	59.7	45	87	88	1
111.764	ctcccttgacgaggttgatat	21	59.6	47.6	86	83	1
112.762	agcttgtaaggcaaaccca	19	60.1	47.4	89	88	1
113.759	aatcccggccaagataacc	19	60.3	52.6	89	89	1
114.756	tttaggtggccgatagctc	19	59.6	52.6	87	81	1
115.753	ccgatagctcttcgcagaa	19	59.8	52.6	87	88	1
116.75	ctcttcgcagaacatgaagg	20	59	50	87	80	1
117.747	gttagtactatcggctgcgt	20	59.8	50	89	80	1
118.744	tggcacattctaagctgga	19	59.2	47.4	87	92	1
119.741	accgaataacttgcgtgca	19	60.5	47.4	87	92	1
120.738	gtctgttacgcaacgacct	19	60.5	52.6	89	83	1
121.736	cacggatcctgtgagacat	19	59.5	52.6	89	86	1
122.733	cgacccctgtactcaatctt	20	59.5	50	87	88	1
123.73	tcctactgtgtcaaggacg	19	59.1	52.6	87	85	1
124.727	ctacatagtccggtgtgagg	20	59.8	55	89	86	1
125.724	gttcccttagtatggcggt	19	59.6	52.6	89	81	1
126.721	cagagaacctcgcggaatta	20	60	50	87	86	1
127.718	cggaattagcgagcactctt	20	60.6	50	89	92	1
128.715	accgtctgcacttatagtgc	20	60.3	50	91	75	1
129.712	cgtcctgttgcggtaactt	19	60.8	52.6	89	83	1
130.71	tcggccacctaaaatagctg	20	60.4	50	87	92	1
131.707	aagagctatcggccaccta	19	60.7	52.6	91	71	1
132.704	cacgcagccgatagtactaa	20	59.8	50	87	83	1
133.701	ctgcggttccccattgtaa	19	60.7	52.6	87	85	1
134.698	gccggtataattcgttggga	20	60.4	50	87	91	1
135.695	caatggcactttgtgcgac	19	60.7	52.6	89	86	1
136.692	agagttggaatcgacgtcaa	20	59.3	45	89	75	1
137.689	cgtagacagttaaccgccat	20	60.3	50	87	85	1
138.686	ttggccatcagtaccccta	19	60.7	52.6	89	87	1
139.684	acacccaggcatgaaactc	19	60.7	52.6	87	88	1
140.681	ggtgtcaaagtttcagctacc	21	59.5	47.6	88	91	1
141.678	agtaatgcaacaaacgcttcc	21	59.8	42.9	88	84	1
142.675	cacttatagtgctctcgtcct	21	59.2	47.6	89	87	1
143.672	gcctggagatagtcttccat	20	59.1	50	91	88	1
144.669	cctcagcaatccgggttat	19	60	52.6	91	87	1
145.666	tccgggttatggcaatacg	19	60.2	52.6	91	82	1
146.663	tggttgtccgatcttttagca	21	59.9	42.9	89	85	1
147.66	gccactagtcggaccataat	20	59.6	50	91	84	1
148.658	gattacttgggtaggtcgca	20	59.8	50	89	88	1
149.655	acttcagagcgggaacataa	20	59.2	45	91	85	1
150.652	cgtcgccaccgaataactt	19	60.9	52.6	89	73	1
151.649	cctgactttgcgtcggata	19	60.1	52.6	89	92	1
152.646	gtcggatactcctgacaacc	20	60.4	55	91	91	1
153.643	ttgacgtcgattccaactcta	21	59	42.9	89	79	1
154.64	cttggaagggccgtacttat	20	59.9	50	89	88	1
155.637	gaaatcaggtgacgcgcta	19	60.6	52.6	89	87	1
156.634	ttcaagtagcggactctcc	19	59.2	52.6	89	85	1
157.632	cgagcactcttatacgccaa	20	60.3	50	89	88	1
158.629	tgatttacgcgcctcatagaa	21	59.7	42.9	89	86	1
159.626	gggtttgccttacaagctc	19	59.4	52.6	89	88	1
160.623	cgtattgccataacccggat	20	60.5	50	91	88	1
161.62	tcatgttctgcgaagagcta	20	59.1	45	89	89	1
162.617	tatggtccgactagtggca	19	60.6	52.6	89	86	1
163.614	ttgcgacctacccaagtaat	20	59.2	45	89	90	1
164.611	ttcccgctctgaagttagg	19	59.5	52.6	89	87	1
165.608	cgtccttgacacagtaggaa	20	59.6	50	89	90	1
166.606	atagcgcgtcacctgattt	19	59.8	47.4	91	87	1
167.603	gttaaccgccatactaaggga	21	59.8	47.6	89	85	1
168.6	gtttggcgtataagagtgctc	21	59.3	47.6	89	86	1
169.597	ccttctatgaggcgcgtaaat	21	60.6	47.6	91	83	1
170.594	gcaacaggacgagtatttgtc	21	59.5	47.6	91	86	1
171.591	caactcgccgaattgagtg	19	59.6	52.6	92	85	1
172.588	cagttccctacatggctgat	20	59.9	50	93	86	1
173.585	gggacaaatactcgtcctgtt	21	60.2	47.6	91	89	1
174.582	caagttattcggtggcgac	19	59.3	52.6	91	87	1
175.58	ataggccatcggtttggaa	19	59.3	47.4	91	89	1
176.577	ggagagtccgctacttgaat	20	59.5	50	91	84	1
177.574	tcagccatgtagggaactg	19	59.6	52.6	92	88	1
178.571	tcataggcctactgaacgtg	20	59.5	50	95	90	1
179.568	gttccaaaccgatggccta	19	60.5	52.6	92	87	1
180.565	cacgttcagtaggcctatgat	21	59.8	47.6	95	91	1
181.562	tgatttcataagtacggccct	21	59.3	42.9	95	90	1
Average		19.8626	59.8544	49.2148	85.6319	84.3297	1
Median		20	59.8	50	87	86

## Sheet: Table S2
Table S2. Performance of primer design and in silico PCR checks for IDT PrimerQuest.
Name	Sequence	Length	Tm(°C)	GC(%)	Linguistic Complexity (%)	Linguistic Complexity (YR%)	In silico PCR Total hits
1	gaggaggagagaggagaagaa	21	60.5	52.4	35	9	2
2	caaagaggagaggaggagaaag	22	60.3	50	44	17	1
3	tgactgcttagactgcttagac	22	59.9	45.5	54	66	1
4	gcaagcagtctaagcagtcta	21	60.2	47.6	58	72	1
5	gaggaaacaaagaagaggagga	22	59.9	45.5	56	45	1
6	atactccctccgtccctaaa	20	60.1	50	69	65	2
7	tgacagactactactgggatga	22	60.1	45.5	71	82	1
8	tggtgtgagggtgtcattt	19	59.4	47.4	72	87	1
9	ccttcagaaagcaaagcatgaa	22	59.8	40.9	76	83	1
10	gcggatgcctgatggatta	19	60.4	52.6	72	81	1
11	ctggtagatggaatgggaagtt	22	60.1	45.5	73	66	1
12	tgggtgtcgtgatgtcttg	19	60.3	52.6	75	87	1
13	aaagtgctcatcccagtagtag	22	59.7	45.5	81	90	1
14	cgtagcgttaggaagtgtagag	22	60.4	50	78	86	1
15	ctcaacgtctaacgctcgaa	20	60.3	50	78	55	63
16	gtctgtggttgtccgatctt	20	60.2	50	80	83	1
17	cttaccgctgacctgctatt	20	60.1	50	80	69	1
18	aggacgcttacaggacaatatg	22	60.3	45.5	80	88	62
19	tgcaccgtctgcacttatag	20	60.3	50	80	66	1
20	tactccatacgcgacgagata	21	60.4	47.6	82	88	1
21	gacctaccctaacagcttcac	21	60.6	52.4	81	84	1
22	acatcacaggtcatccgatatg	22	60.1	45.5	80	93	1
23	ctgctattgcacgcaagttatt	22	59.8	40.9	85	78	1
24	gcatgttcactcactggtaga	21	60.2	47.6	81	77	1
25	tctaacgctcgaactgcttac	21	60.4	47.6	82	87	1
26	gcgcgcaagaatcttcattta	21	59.8	42.9	81	91	1
27	cagacccaacggatgaaaga	20	60.3	50	85	83	1
28	ctcgtcgcgtatggagtaaa	20	59.9	50	84	86	1
29	gtcctaggctcaacgtctaac	21	60.5	52.4	86	86	63
30	ccctctgaatgactgcttagac	22	60.8	50	86	89	1
31	gcaggacgagagcactataag	21	60.6	52.4	84	82	1
32	gttgcggtaactttgggttatc	22	60.1	45.5	83	92	1
33	ccttaccgagaagtaaccaaca	22	60.1	45.5	85	89	1
34	aacgtctaacgctcgacatatt	22	59.8	40.9	83	59	63
35	ctcgtctaacgctcgacatatt	22	60.2	45.5	83	69	63
36	cccttgacgaggttgatatgt	21	60.1	47.6	84	89	1
37	gggacgaaggtgtcgataaa	20	60	50	85	83	1
38	aggcaaacccacatactcaa	20	59.8	45	87	88	1
39	cggaagcgtttgttgcatta	20	59.8	45	84	90	1
40	gatgccctcatgtccgtattat	22	60.2	45.5	88	72	1
41	ccatcggtttggaacattgac	21	60.1	47.6	86	89	1
42	gggttagggaattctgctctt	21	60.1	47.6	86	87	1
43	ccgaataacttgcgtgcaatag	22	60.3	45.5	85	88	1
44	tggtaatcggcgtgtttct	19	59.7	47.4	85	87	1
45	acgtctaacgctcgacatatt	21	59.4	42.9	86	62	63
46	agctcttcgcagaacatgaa	20	59.9	45	89	89	1
47	ggaaccgcaggagactttag	20	60.9	55	87	85	1
48	gggtaggtcgcaaccaatta	20	60.4	50	87	86	1
49	ctgactttgcgtcggatact	20	60.2	50	89	94	1
50	gcagacggtgcaaatgtaac	20	60.4	50	87	66	1
51	gttgagcctaggacgcttac	20	60.9	55	89	88	62
52	cagagaacctcgcggaatta	20	60	50	87	86	1
53	ctgatttacgcgcctcataga	21	60.3	47.6	89	85	1
54	aaccgatggcctatgtttatct	22	59.6	40.9	90	84	1
55	agttggaatcgacgtcaaaga	21	59.8	42.9	89	78	1
56	acttcagagcgggaacataaa	21	59.7	42.9	91	86	1
57	atagcgcgtcacctgattt	19	59.8	47.4	91	87	1
58	ggaagggccgtacttatgaaa	21	60.3	47.6	91	87	1
59	ttgcgacctacccaagtaatc	21	60.3	47.6	91	90	1
60	agttccctacatggctgattt	21	59.6	42.9	93	89	1
Average		20.8667	60.125	47.535	80.65	79.0833	8.23333
Median		21	60.1	47.6	84	86

## Sheet: Table S3
Table S3. The primers from Primer Scheme 1.2kb Pool A and Primer Scheme 1.2kb Pool B, for whole-genome sequencing of SARS-CoV-2 using double-tiled amplicons (NC_045512, 29903 bp, Severe acute respiratory syndrome coronavirus 2 isolate Wuhan-Hu-1).
Name	Sequence	Length	Tm(°C)	GC(%)	Linguistic_Complexity(%)
F_7-29	ggtttataccttcccaggtaaca	23	60	43.5	88
R_1131-1110	tcaacccttggttgaatagtct	22	59.4	40.9	92
F_1148-1170	ggctttatgggtagaattcgatc	23	59.3	43.5	93
R_2371-2351	ggctttaagtttagctccacc	21	59.4	47.6	82
F_2380-2399	aggtgaaacatttgtcacgc	20	59.5	45	92
R_3565-3546	acccactttaagtggtccat	20	59.2	45	89
F_3577-3597	tttaagcggacacaatcttgc	21	59.5	42.9	92
R_4791-4772	ccagcaagtgagatggtttc	20	59.3	50	89
F_4815-4837	ctggacaatctacacaactaggt	23	59.9	43.5	80
R_6042-6023	tcgaagcttgcgtttggata	20	60.2	45	89
F_6291-6312	gtatacgttgtctttggagcac	22	59.5	45.5	92
R_7537-7516	tgtacattcgactcttgttgct	22	60	40.9	85
F_7629-7651	gtgatacattctgtgctggtagt	23	60.4	43.5	88
R_8846-8824	ctcttgttatgactgcagcaatc	23	60	43.5	90
F_8868-8888	gtttgcctggcacgatattac	21	59.9	47.6	92
R_10017-9995	tggtaaagaacatcagaacctga	23	59.6	39.1	85
F_10152-10174	atgacgtagtttactgtccaaga	23	59.3	39.1	95
R_11408-11386	agacattcataagtgtccacact	23	59.6	39.1	85
F_11434-11456	tggtaatgctttagatcaagcca	23	60.2	39.1	95
R_12553-12531	ccacaatgctgatgcataagtaa	23	59.4	39.1	83
F_12631-12652	agcatggcctcttattgtaaca	22	60	40.9	95
R_13824-13807	gacgaggtctgccattgt	18	60.1	55.6	94
F_13965-13983	cgccaacttaggtgaacgt	19	60.8	52.6	92
R_15101-15079	gctctattctttgcactaatggc	23	60.1	43.5	83
F_15165-15185	attgaaatcaatagccgccac	21	59.5	42.9	87
R_16292-16270	caagcaccacatcttaatgaagt	23	59.3	39.1	90
F_16316-16338	gtaaatgctgttacgaccatgtc	23	60	43.5	90
R_17548-17526	ggaacatgtctggacctatagtt	23	59.8	43.5	93
F_17552-17569	gaacttgtcggcgttgtc	18	59.5	55.6	78
R_18720-18699	ccaacaggcataagtgtctgaa	22	60.9	45.5	95
F_18822-18842	tcaagtccatggtaatgcaca	21	60	42.9	87
R_20091-20071	gggacctacagatggttgtaa	21	59.5	47.6	92
F_20610-20629	gctttggtgtaaagatggcc	20	60	50	87
R_21734-21712	aaggtaagaacaagtcctgagtt	23	59.5	39.1	85
F_21761-21781	gctatacatgtctctgggacc	21	60.2	52.4	87
R_23017-22996	accttcaacaccattacaaggt	22	60.1	40.9	82
F_23108-23127	gaacttctacatgcaccagc	20	59.3	50	92
R_24215-24194	cagaagtgattgtacccgctaa	22	60.4	45.5	95
F_24377-24394	tcttccacagcaagtgca	18	59.7	50	83
R_25501-25483	tcggtatcgttgcagtagc	19	60.1	52.6	81
F_25515-25535	ccctttcggatggcttattgt	21	61	47.6	87
R_26769-26751	cgatagcaattccaccggt	19	60.5	52.6	95
F_27077-27094	gcgtgtagcaggtgactc	18	61	61.1	86
R_28345-28326	agttgaatctgagggtccac	20	59.8	50	89
F_28409-28430	cccaataatactgcgtcttggt	22	60.8	45.5	90
R_29515-29497	agcactgctcatggattgt	19	59.8	47.4	89
F_35-57	accaactttcgatctcttgtaga	23	59.3	39.1	90
R_1191-1173	ggtgacgcaactggataga	19	59.8	52.6	92
F_1200-1219	gcaaccaaatgtgcctttca	20	60.1	45	84
R_2418-2398	ctgtacaatccctttgagtgc	21	59.3	47.6	95
F_2492-2510	gagggagaaacacttccca	19	59.5	52.6	81
R_3702-3681	gcaagtagaacttcgtgctgat	22	61.1	45.5	95
F_3727-3747	tggtgctgaccctatacattc	21	59.9	47.6	92
R_5006-4984	tgtggaggttaatgttgtctact	23	59.3	39.1	83
F_5140-5159	cactctacgtgttgaggctt	20	60.2	50	92
R_6363-6344	gcgtcctctgacttcagtac	20	60.5	55	92
F_6521-6540	attacagaagaggttggcca	20	59.2	45	89
R_7769-7747	ggatggaaccattcttcactgta	23	60.5	43.5	88
F_7839-7861	acaacctgagagctaataacact	23	59.4	39.1	78
R_8956-8934	gtaacagatgttaccaactgcac	23	59.9	43.5	90
F_8975-8997	gagtacactgactttgcaacatc	23	59.9	43.5	88
R_10113-10092	acttgtaccatacaaccctcaa	22	59.4	40.9	80
F_10128-10148	ctacacttaacggtctttggc	21	59.2	47.6	87
R_11364-11343	acagttcttgctgtcataagga	22	59.6	40.9	95
F_11458-11480	ttccatgtgggctcttataatct	23	59.4	39.1	88
R_12564-12544	tgttggatttcccacaatgct	21	60.8	42.9	92
F_12658-12675	aagggccaattctgctgt	18	59.9	50	86
R_13836-13815	ccttaaagcatagacgaggtct	22	59.7	45.5	98
F_13982-14002	gtgtacgccaagctttgttaa	21	59.4	42.9	87
R_15110-15093	acggtgcgagctctattc	18	59.9	55.6	92
F_15182-15203	ccactagaggagctactgtagt	22	60.6	50	78
R_16339-16318	tgacatggtcgtaacagcattt	22	60.6	40.9	90
F_16380-16398	tgtttgcaatgctccaggt	19	60.7	47.4	86
R_17558-17538	caagttccgaggaacatgtct	21	60.5	47.6	95
F_17622-17644	agcacataaagacaaatcagctc	23	59.3	39.1	78
R_18842-18822	tgtgcattaccatggacttga	21	60	42.9	87
F_18857-18878	atgcaatcatgactaggtgtct	22	59.5	40.9	90
R_20135-20114	acggcttctccaattaatgtga	22	60.2	40.9	95
F_20771-20792	aaggcataatgatgaatgtcgc	22	59.5	40.9	80
R_21909-21887	gactgggtcttcgaatctaaagt	23	60.1	43.5	90
F_22015-22036	ttggatggaaagtgagttcaga	22	59.6	40.9	78
R_23208-23187	gtgcctgttaaaccattgaagt	22	59.5	40.9	92
F_23290-23308	ccgtgatccacagacactt	19	60	52.6	84
R_24564-24546	agtctgcctgtgatcaacc	19	60.1	52.6	86
F_24608-24629	gcagaaatcagagcttctgcta	22	60.7	45.5	80
R_25857-25835	gtcgtaacaattagtatgccagc	23	59.8	43.5	90
F_25896-25916	cattacttcaggtgatggcac	21	59.4	47.6	92
R_27000-26983	cacagcgtcctagatggt	18	59.2	55.6	94
F_27436-27458	tgtgagctttatcactaccaaga	23	59.3	39.1	95
R_28542-28522	gctcttcggtagtagccaatt	21	60.3	47.6	87
Panel1:
Name	Sequence	Length	Tm(°C)	GC(%)	Linguistic_Complexity(%)
F_7-29	ggtttataccttcccaggtaaca	23	60.8	43.5	87
R_1131-1110	tcaacccttggttgaatagtct	22	60.2	43.5	92
ExonID:1 PCR amplicon=1125 bp
F_1148-1170	ggctttatgggtagaattcgatc	23	60	43.5	92
R_2371-2351	ggctttaagtttagctccacc	21	60.2	43.5	82
ExonID:1 PCR amplicon=1224 bp
F_2380-2399	aggtgaaacatttgtcacgc	20	60.3	45	92
R_3565-3546	acccactttaagtggtccat	20	60.1	45	89
ExonID:1 PCR amplicon=1186 bp
F_3577-3597	tttaagcggacacaatcttgc	21	60.4	42.9	92
R_4791-4772	ccagcaagtgagatggtttc	20	60.2	42.9	89
ExonID:1 PCR amplicon=1215 bp
F_4815-4837	ctggacaatctacacaactaggt	23	60.6	43.5	80
R_6042-6023	tcgaagcttgcgtttggata	20	61.1	43.5	89
ExonID:1 PCR amplicon=1228 bp
F_6291-6312	gtatacgttgtctttggagcac	22	60.3	45.5	92
R_7537-7516	tgtacattcgactcttgttgct	22	60.8	45.5	85
ExonID:1 PCR amplicon=1247 bp
F_7629-7651	gtgatacattctgtgctggtagt	23	61.1	43.5	87
R_8846-8824	ctcttgttatgactgcagcaatc	23	60.8	43.5	90
ExonID:1 PCR amplicon=1218 bp
F_8868-8888	gtttgcctggcacgatattac	21	60.8	47.6	92
R_10017-9995	tggtaaagaacatcagaacctga	23	60.3	47.6	85
ExonID:1 PCR amplicon=1150 bp
F_10152-10174	atgacgtagtttactgtccaaga	23	60	39.1	95
R_11408-11386	agacattcataagtgtccacact	23	60.3	39.1	85
ExonID:1 PCR amplicon=1257 bp
F_11434-11456	tggtaatgctttagatcaagcca	23	61	39.1	95
R_12553-12531	ccacaatgctgatgcataagtaa	23	60.1	39.1	82
ExonID:1 PCR amplicon=1120 bp
F_12631-12652	agcatggcctcttattgtaaca	22	60.8	40.9	95
R_13824-13807	gacgaggtctgccattgt	18	61.1	40.9	94
ExonID:1 PCR amplicon=1194 bp
F_13965-13983	cgccaacttaggtgaacgt	19	61.7	52.6	91
R_15101-15079	gctctattctttgcactaatggc	23	60.9	52.6	82
ExonID:1 PCR amplicon=1137 bp
F_15165-15185	attgaaatcaatagccgccac	21	60.3	42.9	87
R_16292-16270	caagcaccacatcttaatgaagt	23	60	42.9	90
ExonID:1 PCR amplicon=1128 bp
F_16316-16338	gtaaatgctgttacgaccatgtc	23	60.7	43.5	90
R_17548-17526	ggaacatgtctggacctatagtt	23	60.5	43.5	92
ExonID:1 PCR amplicon=1233 bp
F_17552-17569	gaacttgtcggcgttgtc	18	60.4	55.6	77
R_18720-18699	ccaacaggcataagtgtctgaa	22	61.7	55.6	95
ExonID:1 PCR amplicon=1169 bp
F_18822-18842	tcaagtccatggtaatgcaca	21	60.8	42.9	87
R_20091-20071	gggacctacagatggttgtaa	21	60.3	42.9	92
ExonID:1 PCR amplicon=1270 bp
F_20610-20629	gctttggtgtaaagatggcc	20	60.9	50	86
R_21734-21712	aaggtaagaacaagtcctgagtt	23	60.3	50	85
ExonID:1 PCR amplicon=1125 bp
F_21761-21781	gctatacatgtctctgggacc	21	61	52.4	87
R_23017-22996	accttcaacaccattacaaggt	22	61	52.4	82
ExonID:1 PCR amplicon=1257 bp
F_23108-23127	gaacttctacatgcaccagc	20	60.2	50	92
R_24215-24194	cagaagtgattgtacccgctaa	22	61.2	50	95
ExonID:1 PCR amplicon=1108 bp
F_24377-24394	tcttccacagcaagtgca	18	60.6	50	83
R_25501-25483	tcggtatcgttgcagtagc	19	60.9	50	81
ExonID:1 PCR amplicon=1125 bp
F_25515-25535	ccctttcggatggcttattgt	21	61.8	47.6	87
R_26769-26751	cgatagcaattccaccggt	19	61.4	47.6	94
ExonID:1 PCR amplicon=1255 bp
F_27077-27094	gcgtgtagcaggtgactc	18	61.9	61.1	86
R_28345-28326	agttgaatctgagggtccac	20	60.6	61.1	89
ExonID:1 PCR amplicon=1269 bp
F_28409-28430	cccaataatactgcgtcttggt	22	61.6	45.5	90
R_29515-29497	agcactgctcatggattgt	19	60.7	45.5	89
ExonID:1 PCR amplicon=1107 bp
Panel2:
F_35-57	accaactttcgatctcttgtaga	23	60.1	39.1	90
R_1191-1173	ggtgacgcaactggataga	19	60.7	39.1	91
ExonID:1 PCR amplicon=1157 bp
F_1200-1219	gcaaccaaatgtgcctttca	20	61	45	84
R_2418-2398	ctgtacaatccctttgagtgc	21	60.1	45	94
ExonID:1 PCR amplicon=1219 bp
F_2492-2510	gagggagaaacacttccca	19	60.4	52.6	81
R_3702-3681	gcaagtagaacttcgtgctgat	22	61.9	52.6	95
ExonID:1 PCR amplicon=1211 bp
F_3727-3747	tggtgctgaccctatacattc	21	60.6	47.6	92
R_5006-4984	tgtggaggttaatgttgtctact	23	60.1	47.6	82
ExonID:1 PCR amplicon=1280 bp
F_5140-5159	cactctacgtgttgaggctt	20	61	50	92
R_6363-6344	gcgtcctctgacttcagtac	20	61.3	50	92
ExonID:1 PCR amplicon=1224 bp
F_6521-6540	attacagaagaggttggcca	20	60.1	45	89
R_7769-7747	ggatggaaccattcttcactgta	23	61.2	45	87
ExonID:1 PCR amplicon=1249 bp
F_7839-7861	acaacctgagagctaataacact	23	60.1	39.1	78
R_8956-8934	gtaacagatgttaccaactgcac	23	60.7	39.1	90
ExonID:1 PCR amplicon=1118 bp
F_8975-8997	gagtacactgactttgcaacatc	23	60.6	43.5	87
R_10113-10092	acttgtaccatacaaccctcaa	22	60.2	43.5	80
ExonID:1 PCR amplicon=1139 bp
F_10128-10148	ctacacttaacggtctttggc	21	60.1	47.6	87
R_11364-11343	acagttcttgctgtcataagga	22	60.4	47.6	95
ExonID:1 PCR amplicon=1237 bp
F_11458-11480	ttccatgtgggctcttataatct	23	60.1	39.1	87
R_12564-12544	tgttggatttcccacaatgct	21	61.7	39.1	92
ExonID:1 PCR amplicon=1107 bp
F_12658-12675	aagggccaattctgctgt	18	60.9	50	86
R_13836-13815	ccttaaagcatagacgaggtct	22	60.5	50	97
ExonID:1 PCR amplicon=1179 bp
F_13982-14002	gtgtacgccaagctttgttaa	21	60.3	42.9	87
R_15110-15093	acggtgcgagctctattc	18	60.8	42.9	91
ExonID:1 PCR amplicon=1129 bp
F_15182-15203	ccactagaggagctactgtagt	22	61.4	50	77
R_16339-16318	tgacatggtcgtaacagcattt	22	61.4	50	90
ExonID:1 PCR amplicon=1158 bp
F_16380-16398	tgtttgcaatgctccaggt	19	61.6	47.4	86
R_17558-17538	caagttccgaggaacatgtct	21	61.3	47.4	94
ExonID:1 PCR amplicon=1179 bp
F_17622-17644	agcacataaagacaaatcagctc	23	60.1	39.1	78
R_18842-18822	tgtgcattaccatggacttga	21	60.8	39.1	87
ExonID:1 PCR amplicon=1221 bp
F_18857-18878	atgcaatcatgactaggtgtct	22	60.3	40.9	90
R_20135-20114	acggcttctccaattaatgtga	22	61	40.9	95
ExonID:1 PCR amplicon=1279 bp
F_20771-20792	aaggcataatgatgaatgtcgc	22	60.2	40.9	80
R_21909-21887	gactgggtcttcgaatctaaagt	23	60.9	40.9	90
ExonID:1 PCR amplicon=1139 bp
F_22015-22036	ttggatggaaagtgagttcaga	22	60.4	40.9	77
R_23208-23187	gtgcctgttaaaccattgaagt	22	60.3	40.9	92
ExonID:1 PCR amplicon=1194 bp
F_23290-23308	ccgtgatccacagacactt	19	60.9	52.6	83
R_24564-24546	agtctgcctgtgatcaacc	19	61	52.6	86
ExonID:1 PCR amplicon=1275 bp
F_24608-24629	gcagaaatcagagcttctgcta	22	61.5	45.5	80
R_25857-25835	gtcgtaacaattagtatgccagc	23	60.6	45.5	90
ExonID:1 PCR amplicon=1250 bp
F_25896-25916	cattacttcaggtgatggcac	21	60.2	47.6	92
R_27000-26983	cacagcgtcctagatggt	18	60.2	47.6	94
ExonID:1 PCR amplicon=1105 bp
F_27436-27458	tgtgagctttatcactaccaaga	23	60.1	39.1	95
R_28542-28522	gctcttcggtagtagccaatt	21	61.2	39.1	87
ExonID:1 PCR amplicon=1107 bp

## Sheet: TargetSequence
>synthetic target
aatactccctccgtccctaaatatttgacgccgttgactttttaaaacatatttgaccgttcgtcttattcaaaaaaattaagtaattattaattcctttcctatcatttgattcattgttaaatatacttttatgtatacatatagttttacatatttcacaaaagtttttgaataagacgaacggtcaaacatgtttaaaaaagtcaacggcgtcaaatatttagggaaggagggagtagcttacctcgcttgtcctcaagcgaaaaccaagtgcttacctcgcttgtcctcaagcgaaaaccaatccacaaacatgttcacatgtttggggacgaaggtgtcgataaaacataatacggacatgagggcatcatgatcacacatagaacagcaata…
ttccgcgacaacctgcagcggcctggagatagtcttccataggtgtgtttttactccatacgcgacgagatatgcatgtctttgtctttcatccgttgggtctgttggcgcccaagtagcttttgtcgctctggcactcaaaaggcagagggattgggcctacagcgcaggcggcactcaatcataggcctactgaacgtgtcaatcccggccaagataacccaaagttaccgcaacaggacgagtatttgtcccccctaatccatcaggcatccgctgtggtaatcggcgtgtttctcgccaggtcctcagcaatccgggttatggcaatacgtagactctacacttcctaacgctacggtctcaagctggctctagaagcagctattttaggtggcc…
caatatgtcgagcgttagacgttgagcctaggacgcttacaggacaatatgtcgagcgttagacgttgagcctaggacgcttacaggacaatatgtcgagcgttagacgttgagcctaggacgcttacaggacaatatgtcgagcgttagacgttgagcctaggacgcttacaggacaatatgtcgagcgttagacgttgagcctaggacgcttacaggacaatatgtcgagcgttagacgttgagcctaggacgcttacaggacaatatgtcgagcgttagacgttgagcctaggacgcttacaggacaatatgtcgagcgttagacgttgagcctaggacgcttacaggacaatatgtcgagcgttagacgttgagcctaggacgcttacaggacaa…
agatcaccttttcagtcaacaagaggacgaagaggtgtcgggggttgggggttggggtccagtgtcattgtggcggcatattaatagatgcgtggagtttcatgcctgggtgtcgtgatgtcttgtcggggcgtcgtgtcggggtgtcgggcgtcgtttcggtgtgtcggggcatcgtgtcgtggtgtgagggtgtcattttcttcttcctcctcttctttgtttcctcttcttccttttccttttcttccttttcttcttcttcttcttcttcttcttcttcttcttcattttcttcttcttcttctcttcttcttcttcttcttcttcttcttcttcttcttcttcttcttcttcttcttcttcttcttccttcttttcctttttcctcttctttct…
